# Supplementary material for: A Survey of Didemnin Depsipeptide Production in Tistrella
Source: Mar Drugs. 2023 Jan 17;21(2):56. doi: 10.3390/md21020056 (PMC9964501; doi:10.3390/md21020056)
Supplement: Supplementary file 1 [file marinedrugs-21-00056-s001.zip]

Archive with 8 entries (7 files):
- MARINEDRUGS_DIDEMNIN_AtomicSort-DSM22817_R1_57.xlsx
- __MACOSX/
- __MACOSX/._MARINEDRUGS_DIDEMNIN_AtomicSort-DSM22817_R1_57.xlsx
- MARINEDRUGS_DIDEMNIN_AtomicSort-JCM21370_R1_57.xlsx
- __MACOSX/._MARINEDRUGS_DIDEMNIN_AtomicSort-JCM21370_R1_57.xlsx
- MARINEDRUGS_DIDEMNIN_AtomicSort-YIT12409_R1_57.xlsx
- __MACOSX/._MARINEDRUGS_DIDEMNIN_AtomicSort-YIT12409_R1_57.xlsx
- MARINEDRUGS_DIDEMNIN_NMR_57.pdf
