# Supplementary material for: A Survey of Didemnin Depsipeptide Production in Tistrella
Source: Mar Drugs. 2023 Jan 17;21(2):56. doi: 10.3390/md21020056 (PMC9964501; doi:10.3390/md21020056)
Supplement: Supplementary file 1 [file marinedrugs-21-00056-s001.zip › MARINEDRUGS_DIDEMNIN_AtomicSort-DSM22817_R1_57.xlsx]

## Sheet: methanol
median dAS	compound		Assignment	dAS	dbX	dbY	queryX	queryY	Intensity
0.00137	Gottlieb 078		H3,H4,H5-C1	0.00137	3.31	49	3.31	49	1186520
	methanol
	in methanol-d4

## Sheet: cyclo(Pro-Tyr)
median dAS	compound		Assignment	dAS	dbX	dbY	queryX	queryY	Intensity
0.04414	SSPPS 0076		H32-C11	0.0083	4.36	57.64	4.362	57.64	3924610
	maculosin		H24,H25-C3,C4	0.00889	7.039	131.88	7.04	131.89	4318040
	in methanol-d4		H30,H31-C8	0.02916	3.077	37.4	3.076	37.33	-2711020
			H30,H31-C8	0.02994	3.04	37.38	3.039	37.45	-2380530
			H20,H21-C1	0.03946	1.806	22.46	1.8	22.47	-7212610
			H22,H23-C2	0.04414	2.1	29.12	2.094	29.16	-2780950
			H28,H29-C7	0.04848	3.357	45.63	3.364	45.63	-2543600
			H26,H27-C5,C6	0.05399	6.704	115.91	6.71	115.98	7503690
			H22,H23-C2	0.0639	1.225	29.08	1.22	29.2	-1673470
			H28,H29-C7	0.08148	3.548	45.62	3.544	45.8	-4928480
			H33-C12	0.09298	4.047	59.78	4.059	59.87	2611380

## Sheet: indole
median dAS	compound		Assignment	dAS	dbX	dbY	queryX	queryY	Intensity
0.09529	SSPPS SSPPS0080		H15-C6	0.02441	7.201	125.1	7.199	125.05	431027
	indole		H14-C5	0.06996	6.42	101.84	6.415	101.98	368655
	in methanol-d4		H12-C3	0.07066	7.527	120.75	7.52	120.87	300640
			H11-C2	0.11991	7.071	121.8	7.075	122.07	373799
			H13-C4	0.16426	7.365	111.75	7.348	112	587870
			H10-C1	0.18256	6.983	119.54	7.004	119.78	463982

## Sheet: n-hexane
median dAS	compound		Assignment	dAS	dbX	dbY	queryX	queryY	Intensity
0.12817	Gottlieb 131		H17,H18,H19,H20-C5,C6	0.04821	1.29	32.73	1.284	32.79	-757958
	n-hexane		H7,H8,H9,H10,H11,H12-C1,C2	0.12817	0.9	14.45	0.907	14.18	3930410
	in methanol-d4		H13,H14,H15,H16-C3,C4	0.17221	1.29	23.68	1.313	23.57	-721592

## Sheet: cyclo(Pro-Ile-Pro-Leu)
median dAS	compound		Assignment	dAS	dbX	dbY	queryX	queryY	Intensity
0.17466	CH-NMR-NP 3807		H36-C36	0.04804	0.95	21.9	0.956	21.94	11340900
	MKN-349A		H4-C4	0.08724	2	23.2	1.993	23.37	-1020200
	in methanol-d4		H5-C5	0.10564	3.52	46.2	3.506	46.11	-7499100
			H16-C16	0.11483	1.06	15.5	1.071	15.31	2814510
			H24-C24	0.11574	2	23.1	2.016	23.12	-1968710
			H24-C24	0.12111	1.95	23.1	1.933	23.14	-1834350
			H4-C4	0.12318	1.95	23.2	1.933	23.14	-1834350
			H14-C14	0.13349	1.31	25.4	1.317	25.12	-350795
			H33-C33	0.1417	1.67	43.7	1.679	43.41	-386627
			H14-C14	0.14196	1.43	25.4	1.446	25.2	-373304
			H35-C35	0.14628	0.98	23.3	1	23.19	1087010
			H12-C12	0.14723	4.06	61.3	4.07	61	1540540
			H15-C15	0.16278	0.92	12.6	0.935	12.31	1781210
			H2-C2	0.18655	4.18	60	4.199	59.71	2649040
			H32-C32	0.18702	3.84	57.1	3.855	56.75	295147
			H13-C13	0.19217	2.15	37.1	2.169	36.78	513638
			H23-C23	0.19805	2.34	29.9	2.345	29.46	-544368
			H33-C33	0.20103	1.56	43.7	1.576	43.32	-203319
			H22-C22	0.20658	4.25	59.3	4.263	58.87	291175
			H3-C3	0.20915	2.31	29.5	2.31	29.02	-2440540
			H3-C3	0.23447	1.93	29.5	1.937	28.98	-902645
			H5-C5	0.25791	3.47	46.2	3.506	46.11	-7499100
			H25-C25	0.3645	3.47	46.7	3.506	46.11	-7499100
			H25-C25	0.39694	3.55	46.7	3.544	45.8	-4928480
			H23-C23	0.4075	1.93	29.9	1.937	28.98	-902645
			H34-C34	0.9059	1.76	25.5	1.889	25.52	1040440
