# Supplementary material for: A Survey of Didemnin Depsipeptide Production in Tistrella
Source: Mar Drugs. 2023 Jan 17;21(2):56. doi: 10.3390/md21020056 (PMC9964501; doi:10.3390/md21020056)
Supplement: Supplementary file 1 [file marinedrugs-21-00056-s001.zip › MARINEDRUGS_DIDEMNIN_AtomicSort-JCM21370_R1_57.xlsx]

## Sheet: methanol
median dAS	compound		Assignment	dAS	dbX	dbY	queryX	queryY	Intensity
0.00913	Gottlieb 078		H3,H4,H5-C1	0.00913	3.31	49	3.311	48.98	1371740
	methanol
	in methanol-d4

## Sheet: indole
median dAS	compound		Assignment	dAS	dbX	dbY	queryX	queryY	Intensity
0.032	SSPPS0080		H15-C6	0.01223	7.201	125.1	7.203	125.1	3619830
	indole		H14-C5	0.01799	6.42	101.84	6.417	101.86	3412410
	in methanol-d4		H11-C2	0.02352	7.071	121.8	7.073	121.85	1789520
			H13-C4	0.04047	7.365	111.75	7.36	111.79	2420220
			H10-C1	0.04221	6.983	119.54	6.978	119.59	2149870
			H12-C3	0.04515	7.527	120.75	7.525	120.85	2518180

## Sheet: didemnin B
median dAS	compound		Assignment	dAS	dbX	dbY	queryX	queryY	Intensity
0.05555	SSPPS0065		H89,H90,H91,H92,H93,H94-C4,C5	0.00677	0.893	21.32	0.893	21.33	1661800
	didemnin B		H95,H96,H97,H98,H99,H100-C6,C7	0.01392	0.869	16.95	0.871	16.94	1540770
	in methanol-d4		H162-C47	0.01978	4.536	59.11	4.534	59.08	1395290
			H144,H145-C28	0.02077	3.291	34.62	3.288	34.64	-549530
			H83,H84,H85,H86,H87,H88-C2,C3	0.02245	0.921	20.82	0.924	20.81	1306960
			H125-C16	0.02877	2.173	26.57	2.175	26.52	-180032
			H158-C42	0.03166	5.378	55.89	5.381	55.95	501622
			H95,H96,H97,H98,H99,H100-C6,C7	0.03256	0.932	19.2	0.932	19.12	1578810
			H126,H127-C17	0.03313	2.056	25.54	2.055	25.62	-308758
			H140,H141-C26	0.03484	1.233	42.21	1.233	42.29	-246186
			H149-C31	0.03565	1.466	25.54	1.467	25.62	322958
			H144,H145-C28	0.03661	3.152	34.56	3.152	34.64	-408315
			H89,H90,H91,H92,H93,H94-C4,C5	0.03771	0.96	23.78	0.957	23.71	3008510
			H154-C36	0.03802	5.377	71.16	5.382	71.14	645730
			H101,H102,H103-C8	0.03815	0.974	14.52	0.978	14.58	1519200
			H151-C33	0.0416	1.995	34.88	2.001	34.89	480191
			H140,H141-C26	0.04171	1.645	42.2	1.64	42.14	-303555
			H134,H135-C22,C23	0.04211	6.881	114.74	6.875	114.73	1879030
			H80,H81,H82-C1	0.04236	0.971	12.06	0.976	12.03	1083560
			H152-C34	0.04324	4.12	49.2	4.124	49.27	608670
			H104,H105,H106-C9	0.04605	1.305	15.94	1.311	15.99	1671300
			H142,H143-C27	0.04669	1.803	37	1.803	37.11	-1264650
			H128,H129-C18	0.04741	1.837	29.16	1.837	29.27	-244536
			H110,H111,H112-C11	0.0503	1.354	16.64	1.36	16.69	1988680
			H122,H123-C15	0.05071	1.407	28.51	1.411	28.61	-247229
			H150-C32	0.05555	2.316	31.03	2.322	31.13	404897
			H163-C49	0.05644	5.046	81.89	5.053	81.85	971655
			H113,H114,H115-C12	0.06338	3.192	31.49	3.184	31.57	979756
			H146-C29	0.06421	2.432	40.23	2.422	40.24	-329207
			H107,H108,H109-C10	0.066	1.381	19.87	1.382	19.72	1292410
			H153-C35	0.06674	4.466	67.28	4.459	67.39	611707
			H119,H120,H121-C14	0.07223	3.776	55.31	3.771	55.45	953861
			H147-C29	0.07304	3.596	40.37	3.586	40.42	-245007
			H160-C44	0.07398	4.05	67.47	4.06	67.54	541622
			H161-C46	0.07675	3.973	56.57	3.984	56.55	526570
			H132,H133-C20,C21	0.09287	7.144	131.38	7.131	131.34	1909510
			H128,H129-C18	0.0954	2.295	29.18	2.308	29.11	-2956670
			H155-C39	0.09558	4.787	50.55	4.786	50.33	723428
			H116,H117,H118-C13	0.0997	2.624	39.05	2.61	39	1997350
			H148-C30	0.10191	1.523	25.73	1.532	25.9	334886
			H159-C43	0.10205	4.012	66.3	3.998	66.29	768147
			H130-C19	0.10789	2.19	28.66	2.193	28.91	-148135
			H156-C40	0.10864	4.845	57.96	4.83	57.95	853136
			H137-C24	0.10947	3.886	48.12	3.87	48.14	-384351
			H124-C16	0.11378	2.023	26.67	2.021	26.41	-217736
			H139-C25	0.11514	3.585	47.88	3.569	47.85	-491793
			H131-C19	0.11749	1.695	28.73	1.68	28.64	-233997
			H136-C24	0.14933	3.63	48.11	3.611	47.95	-457574
			H157-C41	0.18672	4.793	58.43	4.766	58.37	831497
			H122,H123-C15	0.18705	1.262	28.5	1.284	28.26	-424482
			H138-C25	0.20515	3.741	47.9	3.713	47.99	-521176

## Sheet: cyclo(Pro-Tyr)
median dAS	compound		Assignment	dAS	dbX	dbY	queryX	queryY	Intensity
0.06284	SSPPS0076		H30,H31-C8	0.01094	3.04	37.38	3.039	37.4	-2261220
	maculosin		H24,H25-C3,C4	0.03134	7.039	131.88	7.039	131.81	4325080
	in methanol-d4		H30,H31-C8	0.03146	3.077	37.4	3.072	37.37	-2793070
			H26,H27-C5,C6	0.03538	6.704	115.91	6.709	115.92	5805770
			H28,H29-C7	0.04409	3.357	45.63	3.361	45.56	-2344230
			H22,H23-C2	0.06284	2.1	29.12	2.091	29.09	-2289580
			H32-C11	0.06355	4.36	57.64	4.352	57.58	3801240
			H22,H23-C2	0.06374	1.225	29.08	1.216	29.04	-1396650
			H33-C12	0.06997	4.047	59.78	4.037	59.84	3059170
			H20,H21-C1	0.07592	1.806	22.46	1.795	22.4	-7531590
			H28,H29-C7	0.08299	3.548	45.62	3.538	45.73	-4704130

## Sheet: cyclo(Pro-Ile-Pro-Leu)
median dAS	compound		Assignment	dAS	dbX	dbY	queryX	queryY	Intensity
0.1827	CH-NMR-NP 3807		H36-C36	0.08681	0.95	21.9	0.961	21.99	8685020
	MKN-349A		H24-C24	0.08976	2	23.1	2.012	23.05	-1966570
	in methanol-d4		H33-C33	0.09793	1.67	43.7	1.679	43.53	-445682
			H35-C35	0.10049	0.98	23.3	0.993	23.2	1825670
	https://doi.org/10.1021/np030075r		H4-C4	0.10837	2	23.2	2.012	23.05	-1966570
			H12-C12	0.12666	4.06	61.3	4.055	61.02	1541960
			H16-C16	0.12969	1.06	15.5	1.042	15.46	425584
			H5-C5	0.151	3.52	46.2	3.501	46.04	-6896670
			H24-C24	0.15944	1.95	23.1	1.927	23.11	-1574120
			H14-C14	0.1613	1.31	25.4	1.324	25.11	-355625
			H4-C4	0.16432	1.95	23.2	1.927	23.11	-1574120
			H3-C3	0.17416	2.31	29.5	2.308	29.11	-2956670
			H14-C14	0.18159	1.43	25.4	1.444	25.05	-274487
			H13-C13	0.18382	2.15	37.1	2.158	36.7	516439
			H3-C3	0.19735	1.93	29.5	1.929	29.05	-814724
			H15-C15	0.19875	0.92	12.6	0.935	12.22	1669510
			H2-C2	0.20607	4.18	60	4.169	59.57	1032580
			H34-C34	0.22149	1.76	25.5	1.786	25.22	168585
			H5-C5	0.22996	3.47	46.2	3.501	46.04	-6896670
			H32-C32	0.32954	3.84	57.1	3.864	56.46	228942
			H22-C22	0.33483	4.25	59.3	4.23	59.99	2407620
			H25-C25	0.36375	3.47	46.7	3.501	46.04	-6896670
			H23-C23	0.37278	1.93	29.9	1.929	29.05	-814724
			H23-C23	0.41692	2.34	29.9	2.308	29.11	-2956670
			H25-C25	0.43292	3.55	46.7	3.538	45.73	-4704130
			H33-C33	0.83868	1.56	43.7	1.679	43.53	-445682

## Sheet: n-hexane
median dAS	compound		Assignment	dAS	dbX	dbY	queryX	queryY	Intensity
0.1357	Gottlieb 131		H17,H18,H19,H20-C5,C6	0.062	1.29	32.73	1.294	32.61	-526852
	n-hexane		H7,H8,H9,H10,H11,H12-C1,C2	0.1357	0.9	14.45	0.906	14.16	1161270
	in methanol-d4		H13,H14,H15,H16-C3,C4	0.20611	1.29	23.68	1.316	23.47	-385428
