# Supplementary material for: A Survey of Didemnin Depsipeptide Production in Tistrella
Source: Mar Drugs. 2023 Jan 17;21(2):56. doi: 10.3390/md21020056 (PMC9964501; doi:10.3390/md21020056)
Supplement: Supplementary file 1 [file marinedrugs-21-00056-s001.zip › MARINEDRUGS_DIDEMNIN_AtomicSort-YIT12409_R1_57.xlsx]

## Sheet: methanol
median dAS	compound		Assignment	dAS	dbX	dbY	queryX	queryY	Intensity
0.00187	Gottlieb 078		H3,H4,H5-C1	0.00187	3.31	49	3.31	49	697947
	methanol
	in methanol-d4

## Sheet: indole
median dAS	compound		Assignment	dAS	dbX	dbY	queryX	queryY	Intensity
0.05822	SSPPS SSPPS0080		H15-C6	0.03381	7.201	125.1	7.202	125.18	12918800
	indole		H13-C4	0.05153	7.365	111.75	7.366	111.86	8105970
	in methanol-d4		H11-C2	0.05357	7.071	121.8	7.072	121.92	6545030
			H14-C5	0.06287	6.42	101.84	6.421	101.98	10991500
			H10-C1	0.07631	6.983	119.54	6.983	119.72	9094420
			H12-C3	0.08226	7.527	120.75	7.528	120.93	8319520

## Sheet: n-hexane
median dAS	compound		Assignment	dAS	dbX	dbY	queryX	queryY	Intensity
0.12084	Gottlieb 131		H7,H8,H9,H10,H11,H12-C1,C2	0.09878	0.9	14.45	0.897	14.23	1248560
	n-hexane		H17,H18,H19,H20-C5,C6	0.12084	1.29	32.73	1.283	32.98	-652886
	in methanol-d4		H13,H14,H15,H16-C3,C4	0.24477	1.29	23.68	1.324	23.58	-692586

## Sheet: cyclo(Pro-Tyr)
median dAS	compound		Assignment	dAS	dbX	dbY	queryX	queryY	Intensity
0.14186	SSPPS 0076		H24,H25-C3,C4	0.02743	7.039	131.88	7.038	131.94	4784190
	maculosin		H30,H31-C8	0.05199	3.077	37.4	3.071	37.47	-3885710
	in methanol-d4		H30,H31-C8	0.05824	3.04	37.38	3.032	37.38	-2489060
			H26,H27-C5,C6	0.07135	6.704	115.91	6.713	115.99	5894690
			H22,H23-C2	0.12314	1.225	29.08	1.208	29.1	-1394330
			H28,H29-C7	0.14186	3.357	45.63	3.337	45.65	-2013100
			H20,H21-C1	0.17906	1.806	22.46	1.78	22.51	-7256790
			H22,H23-C2	0.1882	2.1	29.12	2.073	29.14	-2150240
			H28,H29-C7	0.20527	3.548	45.62	3.522	45.83	-6589180
			H32-C11	0.21342	4.36	57.64	4.33	57.63	4245190
			H33-C12	0.33786	4.047	59.78	3.999	59.79	3653380

## Sheet: cyclo(Pro-Ile-Pro-Leu)
median dAS	compound		Assignment	dAS	dbX	dbY	queryX	queryY	Intensity
0.15416	CH-NMR-NP 3807		H16-C16	0.05383	1.06	15.5	1.058	15.38	3306210
	MKN-349A		H33-C33	0.05713	1.67	43.7	1.672	43.57	-686634
	in methanol-d4		H2-C2	0.06644	4.18	60	4.187	59.9	2851750
			H3-C3	0.07413	2.31	29.5	2.32	29.47	-792861
			H36-C36	0.09448	0.95	21.9	0.957	22.09	13011200
			H35-C35	0.09577	0.98	23.3	0.992	23.21	2277800
			H5-C5	0.10008	3.47	46.2	3.483	46.12	-9348400
			H24-C24	0.10115	2	23.1	1.986	23.14	-2554950
			H4-C4	0.10235	2	23.2	1.986	23.14	-2554950
			H14-C14	0.12837	1.43	25.4	1.429	25.11	-460376
			H13-C13	0.13379	2.15	37.1	2.156	36.81	664796
			H15-C15	0.1462	0.92	12.6	0.933	12.34	1982580
			H14-C14	0.14695	1.31	25.4	1.312	25.07	-381222
			H5-C5	0.16138	3.52	46.2	3.522	45.83	-6589180
			H32-C32	0.18443	3.84	57.1	3.854	56.74	423450
			H3-C3	0.22757	1.93	29.5	1.91	29.09	-956853
			H23-C23	0.23539	2.34	29.9	2.32	29.47	-792861
			H24-C24	0.2531	1.95	23.1	1.986	23.14	-2554950
			H4-C4	0.25358	1.95	23.2	1.986	23.14	-2554950
			H22-C22	0.26915	4.25	59.3	4.223	58.87	338254
			H25-C25	0.26961	3.55	46.7	3.564	46.13	-1171440
			H25-C25	0.27026	3.47	46.7	3.483	46.12	-9348400
			H12-C12	0.27804	4.06	61.3	4.024	61.03	2012120
			H23-C23	0.38132	1.93	29.9	1.91	29.09	-956853
			H34-C34	0.78312	1.76	25.5	1.871	25.41	1251810
			H33-C33	0.78855	1.56	43.7	1.672	43.57	-686634
